# Supplementary material for: Cost-Effectiveness Analysis of Screening for and Managing Identified Hypertension for Cardiovascular Disease Prevention in Vietnam
Source: PLoS One. 2016 May 18;11(5):e0155699. doi: 10.1371/journal.pone.0155699 (PMC4871542; doi:10.1371/journal.pone.0155699)
Supplement: S1 Dataset — (XLSX) [file pone.0155699.s001.xlsx]

## Sheet: CVD risks
Data asia risk_386 cases
ID	age	seks	Smoking	BP	cholesterol	asia risk
PY_HOT_90	62	0	0	145.5	154.054	3.52243
PY_HU1_18	52	0	0	145.5	251.351	1.85103
PY_HU1_504	51	0	0	143	196.911	1.5677
PY_HU1_91	51	0	0	153	159.459	1.91868
PY_HUT1_31	63	0	0	153.5	253.282	4.84378
PY_KTB_120	64	0	0	141	164.479	3.69164
PY_TH1_42	63	0	0	143.5	194.595	3.71548
PY_TH2_36	62	0	0	155.5	248.649	4.70754
PY_TH2_39	60	0	0	155	247.104	4.03923
PY_TT_101	51	0	0	144.5	191.892	1.61664
PY_TT_117	49	0	0	141.5	248.263	1.36079
PY_TT_151	45	0	0	147	179.923	1.10524
PY_TT_172	43	0	0	141	134.749	0.80894
PY_TT_260	36	0	0	152.5	134.749	0.637203
PY_TT_96	52	0	0	140.5	200	1.59382
PY_TX4_166	57	0	0	148.5	250.965	2.82777
PY_TX4_185	59	0	0	143.5	173.745	2.75893
PY_TX4_503	61	0	0	153	214.286	4.05131
PY_TX5_223	64	0	0	146	283.398	4.4823
DT_1_149	49	0	0	147.5	215.058	1.52503
DT_12_126	52	0	0	140	202.703	1.5787
DT_12_16	48	0	0	141.5	193.822	1.21983
DT_12_55	48	0	0	144	209.266	1.30549
DT_12_74	49	0	0	142.5	225.483	1.37038
DT_13_142	52	0	0	140	174.517	1.54813
DT_13_147	51	0	0	140.5	192.664	1.47639
DT_13_56	54	0	0	156	204.633	2.62383
DT_13_9	56	0	0	151	213.9	2.71729
DT_2_102	50	0	0	147	183.012	1.58377
DT_3a_111	44	0	0	147	138.996	0.999977
DT_3a_199	55	0	0	144	161.004	2.08109
DT_3b_110	56	0	0	155	216.988	2.98155
DT_3b_301	62	0	0	159.5	254.826	5.17101
DT_3b_304	52	0	0	143.5	255.598	1.77376
DT_8_199	63	0	0	142.5	193.822	3.63062
DT_8_21	57	0	0	149	174.517	2.71317
DT_8_218	64	0	0	140	207.336	3.71697
DT_8_27	43	0	0	156	141.313	1.14553
DT_8_336	49	0	0	149	208.108	1.57055
PL_CT2_49	35	0	0	155	225.097	0.668883
PL_CT2_97	61.2	0	0	145.5	181.467	3.39257
PL_DD_111	34.67	0	0	140.5	154.44	0.445836
PL_DD_181	48	0	0	147	179.537	1.36952
PL_DD_250	50.85	0	0	140.5	207.336	1.47524
PL_DD_251	43.91	0	0	146	126.255	0.96228
PL_DD_40	59.09	0	0	144.5	177.22	2.84718
PL_DD_74	64	0	0	148	146.332	4.26906
PL_DD_8	61.68	0	0	149	178.764	3.79113
PL_ÐH_100	55.14	0	0	155.5	198.456	2.80043
PL_ÐH_108	54.57	0	0	143	218.919	2.05393
PL_ÐH_185	55.52	0	0	140	106.564	1.89881
PL_DK_22	50	0	0	144	197.297	1.49369
PL_DK_29	46	0	0	146.5	172.587	1.1678
PL_DK_32	54	0	0	150	189.189	2.2652
PL_DK_4	37	0	0	149.5	162.162	0.651441
PL_DK_52	54	0	0	155	159.846	2.48684
PL_KX_10	49	0	0	147.5	242.857	1.55473
PL_KX_19	60	0	0	141.5	153.282	2.79091
PL_KX_5	50	0	0	159.5	146.718	2.05349
PL_TG_109	48	0	0	156.5	173.745	1.69429
PL_TG_3	47	0	0	146	258.687	1.31663
PL_TG_59	37	0	0	140.5	144.788	0.523575
PL_TG_89	46	0	0	142	218.919	1.08809
PL_TG_96	57	0	0	149	181.467	2.7262
LH_CB1_123	60.44	0	0	152.5	366.795	4.27503
LH_CB1_13	60.65	0	0	147.5	217.375	3.4984
LH_CB1_130	58.82	0	0	151	181.853	3.2456
LH_CB1_183	51.47	0	0	149.5	218.919	1.90959
LH_CB1_188	55.76	0	0	143	202.317	2.20907
LH_CB1_83	52.25	0	0	159	240.927	2.54308
VN_CB2_216	50.79	0	0	156.5	113.514	1.98354
VN_CB2_24	62.53	0	0	140	141.699	3.2031
VN_DD_10	36	0	0	146	256.371	0.59755
VN_DD_113	57	0	0	148	251.351	2.79664
VN_HH_59	47	0	0	158	254.054	1.72593
VN_HH_7	36	0	0	149	214.672	0.621762
VN_HH_96	58	0	0	155	218.919	3.43988
VN_HM_139	64	0	0	153	155.212	4.80575
VN_HM_153	56.51	0	0	149	229.73	2.72254
VN_HM_167	64	0	0	146.5	113.514	4.03559
VN_HM_180	56.32	0	0	147	179.151	2.47749
VN_HM_41	50.14	0	0	155.5	179.151	1.93649
VN_KV_74	47	0	0	147.5	205.019	1.31268
VN_KV_83	49	0	0	146	243.629	1.50321
VN_KV_89	51	0	0	148.5	187.259	1.76536
PY_HOT_92	38	0	0	141.5	182.625	0.590991
PY_KTB_154	64	0	0	159	213.514	5.71908
PY_KTB_31	43	0	0	157	182.239	1.20584
PY_TH1_114	47	0	0	140	201.931	1.10348
PY_TT_43	64	0	0	158.5	188.803	5.56143
PY_TT_59	60	0	0	153	156.371	3.62817
PY_TX5_506	53	0	0	146.5	211.583	1.97839
DT_12_29	54	0	0	148	239.382	2.24092
DT_12_62	52	0	0	156	203.089	2.27355
DT_13_155	37	0	0	150.5	250.965	0.709101
DT_2_42	64	0	0	151	248.263	4.89598
DT_3b_325	61	0	0	150	167.568	3.66694
DT_3b_87	64	0	0	150	116.988	4.37679
PL_CT1_103	42.65	0	0	144.5	179.923	0.882178
PL_CT2_169	48.42	0	0	147.5	198.069	1.44588
PL_DD_117	46.76	0	0	153	167.181	1.42529
PL_ÐH_147	57.18	0	0	157.5	189.189	3.36606
PL_DK_24	50	0	0	148.5	156.371	1.6089
PL_DK_50	51	0	0	158.5	255.598	2.32403
PL_GG_98	56	0	0	150.5	163.32	2.5945
LH_CB1_166	41.36	0	0	151.5	153.668	0.926586
VN_HH_62	47	0	0	152	157.915	1.40797
VN_HM_213	55.86	0	0	151	198.069	2.66124
VN_KV_78	48	0	0	156.5	175.29	1.69611
PY_HU1_73	36	0	0	155	218.533	0.71536
PY_KTA_114	54	0	0	167.5	288.803	3.60725
PY_KTB_148	59	0	0	177.5	198.456	6.03231
PY_TH1_61	57	0	0	165.5	237.066	4.113
PY_TH1_91	51	0	0	167.5	348.649	3.03956
PY_TT_124	48	0	0	160	216.216	1.88981
PY_TT_138	47	0	0	161	282.239	1.88452
PY_TT_64	58	0	0	170	205.792	4.77943
PY_TX4_170	57	0	0	185	214.672	6.26964
PY_TX4_183	59	0	0	177.5	169.884	5.91658
PY_TX4_189	60	0	0	159.5	242.085	4.4544
PY_TX4_500	53	0	0	150	209.653	2.13959
PY_TX5_102	47	0	0	154	216.602	1.53502
DT_1_112	49	0	0	170	205.019	2.52791
DT_1_151	48	0	0	155	107.336	1.5636
DT_1_178	38	0	0	163	222.008	0.994075
DT_1_52	51	0	0	172.5	214.286	3.10318
DT_2_200	56	0	0	165	211.969	3.72515
DT_2_30	44	0	0	155	239.768	1.28788
DT_2_49	62	0	0	162	235.135	5.39581
DT_3a_97	63	0	0	170.5	214.672	6.89575
DT_3b_28	50	0	0	162	157.529	2.19001
DT_3b_90	38	0	0	160	145.174	0.879768
DT_3b_95	60	0	0	156.5	278.764	4.26952
DT_8_161	54	0	0	161	283.784	3.10349
DT_8_2	59	0	0	169.5	194.595	5.0313
DT_8_47	56	0	0	181	189.189	5.25525
PL_CT2_31	54	0	0	160	220.077	2.90374
PL_ÐH_227	49.19	0	0	165.5	298.456	2.46737
PL_DK_75	58	0	0	169	232.819	4.76035
VN_CB2_118	64	0	0	173	263.32	8.07006
VN_CB2_163	48.95	0	0	165	151.351	2.16617
VN_CB2_273	57.33	0	0	184	255.985	6.45154
VN_DD_68	46	0	0	150.5	193.822	1.29863
VN_HM_222	51.91	0	0	160	240.927	2.53892
PY_HOT_127	57	0	0	184	369.884	6.81006
PY_HOT_22	63	0	0	181.5	131.66	8.31672
PY_KTB_103	62	0	0	170	232.046	6.43652
PY_TH1_76	53	0	0	181.5	145.946	4.17907
PY_TT_104	51	0	0	171	232.046	3.03645
PY_TT_136	47	0	0	175	183.012	2.41949
PY_TX4_154	55	0	0	187	200.386	5.64635
PY_TX5_150	52	0	0	177.5	191.12	3.67043
DT_1_72	50	0	0	165	148.263	2.32964
DT_12_127	58	0	0	184.5	185.714	6.51856
DT_13_103	58	0	0	177	220.463	5.64657
DT_13_156	44	0	0	162.5	160.232	1.44639
DT_13_85	57	0	0	164	218.533	3.92615
DT_2_11	51	0	0	151.5	183.012	1.88472
DT_2_158	40	0	0	162	223.166	1.12212
DT_2_171	62	0	0	171	289.961	6.84372
DT_3a_169	54	0	0	177	230.502	4.2936
DT_3a_85	47	0	0	164.5	138.996	1.84815
DT_8_177	50	0	0	189.5	199.228	4.20064
DT_8_209	52	0	0	179.5	215.444	3.90443
DT_8_233	43	0	0	147.5	152.51	0.950447
PL_CT1_73	64	0	0	190	238.61	11.5092
PL_CT2_132	53.59	0	0	149.5	218.919	2.22019
PL_CT2_45	54.51	0	0	185	149.421	5.03818
PL_CT2_77	57.93	0	0	166	261.776	4.51638
PL_DD_10	52.77	0	0	160	164.093	2.56058
PL_DD_297	64	0	0	200.5	219.305	14.2371
PL_DD_6	63.53	0	0	163	238.224	6.15144
PL_DK_84	60	0	0	151	217.761	3.61725
PL_GG_115	62	0	0	204	215.83	13.3925
PL_GG_119	63	0	0	168	341.313	7.10538
PL_KX_40	50	0	0	167	200.386	2.52731
PL_TG_27	48	0	0	150	243.243	1.53293
VN_CB2_132	51.37	0	0	160	189.575	2.35911
VN_DD_87	49	0	0	180	138.61	3.02947
VN_HH_89	54	0	0	177	205.405	4.22051
VN_HH_99	58	0	0	176.5	159.846	5.35841
VN_KV_34	40	0	0	209	184.556	3.18583
VN_KV_94	52	0	0	169	170.656	2.98625
PY_HOT_120	47	1	0	143	158.301	1.8048
PY_HOT_197	41	1	1	150.5	175.29	2.16607
PY_HOT_83	46	1	1	144.5	229.73	2.90401
PY_HUT1_55	62	1	1	150	179.537	8.1936
PY_TH2_29	64	1	1	144.5	132.432	7.20126
PY_TH2_38	61	1	0	150	157.143	5.30455
PY_TH2_65	52	1	0	154	252.124	4.18331
PY_TH2_86	48	1	1	141	268.34	3.30207
PY_TT_108	50	1	1	144.5	191.892	3.42236
PY_TT_256	36	1	0	141	209.653	0.953236
PY_TT_418	49	1	1	143.5	242.085	3.52993
PY_TT_79	55	1	0	154	200	4.46553
PY_TX4_173	57	1	0	145.5	162.162	3.69789
PY_TX4_195	62	1	0	145	273.745	6.5465
PY_TX4_208	60	1	0	148	224.71	5.55394
PY_TX5_192	57	1	0	148.5	210.425	4.49684
PY_TX5_201	59	1	0	157.5	264.865	7.35435
DT_1_115	49	1	1	150	159.073	3.43162
DT_1_14	55	1	1	144	285.714	5.81385
DT_1_142	63	1	0	143	241.313	6.12486
DT_1_153	35	1	0	147	184.556	0.987267
DT_1_171	54	1	1	145.5	233.591	5.01131
DT_1_179	48	1	0	142	196.139	2.05501
DT_1_183	42	1	0	140.5	138.996	1.16612
DT_1_34	52	1	0	153	217.375	3.74664
DT_12_68	55	1	1	142	146.332	3.94727
DT_12_87	57	1	1	152.5	172.201	6.28376
DT_13_70	43	1	0	155	270.27	2.5251
DT_13_8	57	1	0	142.5	161.776	3.41195
DT_3a_124	64	1	0	144.5	196.525	6.09704
DT_3a_168	55	1	1	143.5	203.475	4.7122
DT_3a_26	42	1	0	150	138.996	1.50452
DT_3a_94	64	1	0	147.5	232.046	7.17426
DT_3b_205	52	1	0	141	157.529	2.35549
DT_3b_29	53	1	1	153	185.714	5.10842
DT_8_238	39	1	1	141.5	163.32	1.45365
DT_8_258	41	1	0	144.5	229.344	1.51771
DT_8_289	46	1	1	142.5	224.324	2.7176
DT_8_308	58	1	0	147.5	144.402	3.98126
PL_CT2_101	46.52	1	0	159.5	198.842	2.99843
PL_CT2_147	48.42	1	0	155	148.263	2.65913
PL_DD_104	63.52	1	0	151.5	186.486	6.9357
PL_DD_116	46.17	1	0	156	148.263	2.36346
PL_DD_227	51.16	1	0	159.5	147.49	3.56267
PL_DD_50	48.52	1	0	157	141.313	2.77421
PL_DD_60	59.1	1	1	153	308.88	10.014
PL_DD_80	48.94	1	0	142.5	171.042	2.0809
PL_ÐH_105	35	1	1	155.5	187.259	1.7325
PL_ÐH_123	58.78	1	0	154.5	134.363	4.91351
PL_ÐH_208	64	1	1	156	190.734	11.1015
PL_ÐH_234	35.51	1	0	144.5	209.653	1.01435
PL_DK_1	61	1	1	144.5	177.606	6.64176
PL_DK_35	53	1	0	148	142.857	2.92051
PL_DK_54	41	1	0	150.5	164.479	1.52133
PL_DK_66	44	1	0	142	147.49	1.41037
PL_DK_7	41	1	0	153.5	166.023	1.65485
PL_GG_1	35	1	1	141.5	206.95	1.24915
PL_GG_24	39	1	0	146.5	128.571	1.10006
PL_GG_63	46	1	0	154.5	140.927	2.20595
PL_GG_9	36	1	0	152.5	211.969	1.30543
PL_GG_94	55	1	1	141.5	208.494	4.52439
PL_KX_24	41	1	1	152	125.483	1.99715
PL_KX_39	56	1	0	152.5	156.371	4.11789
PL_KX_41	54	1	1	146.5	127.413	3.98594
PL_KX_60	57	1	0	152.5	199.228	4.86425
PL_TG_4	49	1	1	159.5	215.058	5.04757
PL_TG_75	54	1	1	153	131.66	4.78075
PL_TG_77	57	1	0	150	184.17	4.39215
LH_CB1_150	52.75	1	0	158	192.664	4.22723
LH_CB1_211	35	1	0	156	171.042	1.21626
LH_CB1_3	38.78	1	0	146.5	186.486	1.24943
VN_CB2_130	60.95	1	0	147	167.568	5.00881
VN_CB2_200	52.59	1	0	149	170.27	3.12251
VN_HH_49	45	1	0	147	237.452	2.14146
VN_HM_122	56.66	1	0	158	165.637	5.07538
VN_KV_110	54	1	1	142	149.807	3.73472
VN_KV_57	44	1	1	143.5	190.734	2.26239
VN_KV_58	44	1	0	145.5	197.297	1.74924
VN_KV_63	45	1	0	144	178.378	1.71142
VN_KV_96	52	1	1	146.5	251.351	4.72971
PY_HOT_99	35	1	0	150	191.12	1.08744
PY_TH1_36	64	1	0	150.5	157.143	6.49356
PY_TH1_41	63	1	0	151	216.216	7.10924
PY_TH2_32	63	1	1	155	172.973	9.76409
PY_TT_182	42	1	1	156	149.421	2.5118
PY_TT_225	38	1	0	145	126.641	0.985795
PY_TT_230	38	1	0	149	224.71	1.39504
PY_TT_55	61	1	1	148.5	195.367	7.6869
PY_TT_61	59	1	0	143	266.795	5.05643
PY_TX4_119	50	1	0	150.5	223.552	3.13216
PY_TX4_188	60	1	0	152	213.514	6.00497
PY_TX5_179	55	1	1	141	189.189	4.26244
PY_TX5_219	63	1	0	159.5	205.019	8.62968
DT_13_106	47	1	0	157.5	208.88	3.00499
DT_13_2	53	1	1	152	159.073	4.66757
DT_3a_159	62	1	0	144.5	155.212	4.86758
DT_3a_84	49	1	1	154	209.653	4.31003
DT_3b_109	56	1	0	145.5	215.83	3.9492
DT_3b_353	54	1	1	142	153.668	3.76968
DT_8_600	53	1	0	150	245.56	3.94785
DT_8_79	61	1	1	154	139.382	7.76666
PL_CT2_114	48.52	1	0	157.5	190.347	3.16612
PL_CT2_79	53.44	1	0	146.5	163.32	3.03239
PL_DD_254	64.17	1	0	154.5	139.382	6.98353
PL_DD_73	64	1	0	141	143.629	4.90092
PL_ÐH_193	59.18	1	0	148	193.05	4.88828
PL_GG_113	60	1	0	150.5	194.208	5.51334
PL_GG_50	44	1	0	140	137.838	1.30556
PL_TG_8	63	1	0	141	147.104	4.63826
LH_CB1_41	62.24	1	0	155	256.371	8.27023
VN_CB2_137	63.52	1	0	147	230.116	6.83814
VN_CB2_263	58.32	1	1	144	186.873	5.66145
VN_HH_64	48	1	0	157	218.919	3.23903
VN_HH_81	51	1	0	157	212.741	3.86457
VN_HM_102	52.48	1	1	155.5	143.629	4.77114
VN_KV_85	50	1	0	151	188.803	2.91778
PY_HOT_20	50	1	1	165.5	162.934	5.55664
PY_KTB_14	43	1	0	164	172.587	2.53172
PY_TH2_50	56	1	1	160.5	168.726	7.21029
PY_TT_123	48	1	0	177.5	208.494	5.42904
PY_TT_224	38	1	1	161	167.954	2.32232
PY_TT_228	38	1	1	159.5	131.66	2.04254
PY_TX4_187	60	1	0	161.5	249.807	8.37923
PY_TX5_176	55	1	1	150.5	245.174	6.25675
DT_1_2	64	1	0	158	162.934	8.00077
DT_1_51	52	1	0	176	184.556	6.34425
DT_12_66	49	1	0	173	121.622	4.17063
DT_13_118	53	1	1	158	178.764	5.72899
DT_2_146	51	1	0	172	224.71	5.90423
DT_2_196	47	1	1	158.5	236.68	4.56145
DT_2_26	61	1	0	169	278.378	11.5453
DT_3a_71	64	1	1	160	197.297	12.4736
DT_3b_71	59	1	0	201	291.506	23.2012
DT_8_109	58	1	0	177	225.097	10.4067
DT_8_200	54	1	0	156.5	202.317	4.50146
PL_DD_267	42.08	1	1	162	194.208	3.30189
PL_DK_56	35	1	0	160.5	135.135	1.257
LH_CB1_82	59.52	1	0	166	206.95	8.26028
VN_CB2_15	59.45	1	0	172	184.17	9.0967
VN_CB2_174	55.75	1	1	170	144.402	8.57332
VN_CB2_93	57.69	1	0	162	258.687	7.50569
VN_DD_58	43	1	0	161.5	248.649	2.84888
VN_HM_44	56.92	1	1	175.5	208.108	12.3012
PY_HOT_46	49	1	1	201	152.124	12.719
PY_KTB_36	47	1	1	145.5	807.722	12.5373
PY_TH2_47	57	1	0	166.5	301.544	8.93571
PY_TH2_75	50	1	1	153	239.382	4.80437
PY_TH2_89	47	1	1	193.5	149.807	9.24455
PY_TT_134	47	1	1	174.5	141.699	5.53374
PY_TT_142	46	1	0	164	112.355	2.6514
PY_TT_50	62	1	0	171	193.05	10.5969
PY_TT_87	53	1	1	184.5	172.973	11.215
PY_TX4_122	51	1	0	197.5	286.486	13.1543
PY_TX4_178	58	1	0	146.5	286.873	5.46001
PY_TX5_186	56	1	1	158	175.29	6.86207
PY_TX5_198	58	1	1	205	211.197	26.9914
PY_TX5_203	59	1	1	185	197.683	17.2414
PY_TX5_215	62	1	0	172	186.1	10.6964
DT_1_118	57	1	0	170	205.019	7.7928
DT_1_191	48	1	0	152	168.726	2.51056
DT_1_202	56	1	0	195	147.876	12.167
DT_12_25	52	1	0	153.5	169.498	3.38191
DT_12_27	46	1	0	151	258.687	2.67518
DT_12_64	48	1	1	171	175.676	5.83222
DT_12_92	49	1	1	174.5	174.131	6.78076
DT_13_30	62	1	0	166	193.822	9.34009
DT_13_55	55	1	1	162	164.479	6.97148
DT_2_167	60	1	0	199	232.432	20.6097
DT_2_500	53	1	0	163	215.058	5.16947
DT_3a_122	52	1	1	163	174.131	6.06404
DT_3a_211	55	1	0	163.5	178.764	5.4494
DT_3a_244	64	1	1	175	176.834	17.2994
DT_3a_248	42	1	0	158	206.564	2.19724
DT_3a_261	43	1	0	165	102.317	2.19182
DT_3b_10	64	1	0	187.5	175.676	17.3726
DT_3b_201	49	1	1	162	225.483	5.52648
DT_3b_229	46	1	1	162	200	4.29845
DT_3b_96	64	1	0	169	181.081	11.0728
DT_8_254	49	1	0	172.5	186.1	4.80624
DT_8_266	50	1	1	165.5	189.189	5.91626
PL_CT1_55	55.11	1	0	161.5	154.44	4.9107
PL_DD_230	64	1	1	163	162.934	12.4323
PL_DD_234	54.44	1	1	188.5	159.459	13.127
PL_DD_62	59.08	1	0	192	192.278	15.0404
PL_ÐH_213	58.13	1	1	212	103.475	25.4688
PL_DK_33	49	1	1	165	188.031	5.46691
PL_GG_74	48	1	1	194.5	152.51	10.1527
PL_GG_83	52	1	0	169	157.915	4.95448
PL_GG_96	56	1	0	170	211.583	7.43545
PL_KX_22	46	1	1	171	176.062	5.14461
PL_TG_111	58	1	0	198.5	293.05	20.7135
PL_TG_83	64	1	1	160.5	142.857	11.1403
LH_CB1_142	35.73	1	0	171	262.162	2.37887
LH_CB1_7	47.82	1	0	214	195.753	13.3432
VN_CB2_222	52.42	1	1	150	186.486	4.55809
VN_DD_102	51	1	1	185	183.784	10.3024
VN_DD_107	53	1	0	191	201.158	10.3488
VN_HH_34	43	1	1	143	102.703	1.68917
VN_HH_93	57	1	1	164	171.429	8.45694
VN_HH_98	58	1	0	160.5	242.471	7.08258
VN_HM_194	52.75	1	1	191	124.324	11.6425
VN_HM_268	51.59	1	1	161	196.911	5.92283
VN_KV_121	63	1	1	187.5	159.846	21.2767

## Sheet: C.anual BP
ID	costs	visits	cost/visit	CHS costs	anual costs
DT_1_112	12.4582	12	1.03818	0.855989	22.73
DT_1_118	13.1057	13	1.00813	0.855989	22.3694
DT_1_139	9.4692	9	1.05213	0.855989	22.8975
DT_1_142	6.23012	6	1.03835	0.855989	22.7321
DT_1_149	12.9813	12	1.08177	0.855989	23.2532
DT_1_150	22.3824	11	2.03476	0.855989	34.689
DT_1_151	14.6765	12	1.22304	0.855989	24.9484
DT_1_171	34.1396	13	2.62612	0.855989	41.7853
DT_1_178	14.8949	12	1.24124	0.855989	25.1668
DT_1_188	3.1395	3	1.0465	0.855989	22.8299
DT_1_191	2.0592	2	1.0296	0.855989	22.6271
DT_1_2	11.3646	11	1.03315	0.855989	22.6696
DT_1_202	21.7194	10	2.17194	0.855989	36.3351
DT_1_34	9.36936	9	1.04104	0.855989	22.7644
DT_1_51	23.6808	13	1.8216	0.855989	32.1311
DT_1_52	13.5564	13	1.0428	0.855989	22.7855
DT_1_72	13.8653	13	1.06656	0.855989	23.0706
DT_12_127	23.5186	12	1.95988	0.855989	33.7904
DT_12_25	17.6686	13	1.35912	0.855989	26.5813
DT_12_36	13.936	13	1.072	0.855989	23.1359
DT_12_62	3.1512	3	1.0504	0.855989	22.8767
DT_12_64	5.148	3	1.716	0.855989	30.8639
DT_12_66	14.7919	11	1.34472	0.855989	26.4085
DT_12_68	10.399	10	1.0399	0.855989	22.7506
DT_12_77	16.5766	12	1.38138	0.855989	26.8484
DT_12_87	7.31016	7	1.04431	0.855989	22.8036
DT_12_92	13.6438	11	1.24034	0.855989	25.156
DT_12_98	12.6298	12	1.05248	0.855989	22.9016
DT_12_99	16.1103	10	1.61103	0.855989	29.6042
DT_13_103	17.6647	12	1.47206	0.855989	27.9365
DT_13_106	9.75715	9	1.08413	0.855989	23.2814
DT_13_118	18.0952	12	1.50794	0.855989	28.3671
DT_13_142	12.4582	12	1.03818	0.855989	22.73
DT_13_144	7.41715	8	0.927144	0.855989	21.3976
DT_13_147	7.3788	7	1.05411	0.855989	22.9212
DT_13_155	7.2384	7	1.03406	0.855989	22.6806
DT_13_156	10.4614	10	1.04614	0.855989	22.8255
DT_13_2	12.3209	12	1.02674	0.855989	22.5928
DT_13_25	25.1542	13	1.93494	0.855989	33.4912
DT_13_30	8.463	7	1.209	0.855989	24.7799
DT_13_55	12.4582	12	1.03818	0.855989	22.73
DT_13_56	2.0592	2	1.0296	0.855989	22.6271
DT_13_6	27.957	13	2.15054	0.855989	36.0784
DT_13_8	10.399	10	1.0399	0.855989	22.7506
DT_13_85	14.0421	13	1.08016	0.855989	23.2338
DT_13_9	9.33504	9	1.03723	0.855989	22.7186
DT_13_95	14.6593	10	1.46593	0.855989	27.8631
DT_2_102	6.28056	6	1.04676	0.855989	22.833
DT_2_11	12.7487	12	1.06239	0.855989	23.0206
DT_2_146	18.1085	13	1.39296	0.855989	26.9874
DT_2_158	17.7091	12	1.47576	0.855989	27.981
DT_2_167	22.3612	13	1.72009	0.855989	30.913
DT_2_171	27.0816	12	2.2568	0.855989	37.3535
DT_2_178	13.9714	8	1.74642	0.855989	31.2289
DT_2_196	12.7733	12	1.06444	0.855989	23.0452
DT_2_200	13.2475	9	1.47195	0.855989	27.9352
DT_2_26	12.6875	12	1.05729	0.855989	22.9594
DT_2_30	7.56171	7	1.08024	0.855989	23.2348
DT_2_42	18.7387	13	1.44144	0.855989	27.5692
DT_2_49	14.5751	9	1.61945	0.855989	29.7053
DT_2_500	13.4878	13	1.03752	0.855989	22.7221
DT_3a_111	7.53168	7	1.07595	0.855989	23.1833
DT_3a_117	19.4745	10	1.94745	0.855989	33.6413
DT_3a_122	10.6642	10	1.06642	0.855989	23.0689
DT_3a_124	12.5237	12	1.04364	0.855989	22.7956
DT_3a_159	7.10112	6	1.18352	0.855989	24.4741
DT_3a_168	1.0296	1	1.0296	0.855989	22.6271
DT_3a_199	12.4582	12	1.03818	0.855989	22.73
DT_3a_211	12.6318	12	1.05265	0.855989	22.9037
DT_3a_248	3.0888	3	1.0296	0.855989	22.6271
DT_3a_26	3.22296	3	1.07432	0.855989	23.1637
DT_3a_261	11.8654	9	1.31837	0.855989	26.0924
DT_3a_31	9.3366	9	1.0374	0.855989	22.7207
DT_3a_32	10.296	10	1.0296	0.855989	22.6271
DT_3a_71	7.17288	7	1.0247	0.855989	22.5682
DT_3a_84	7.13856	7	1.01979	0.855989	22.5094
DT_3a_94	4.1496	4	1.0374	0.855989	22.7207
DT_3a_97	8.20248	8	1.02531	0.855989	22.5756
DT_3b_10	11.863	7	1.69472	0.855989	30.6085
DT_3b_109	14.4144	8	1.8018	0.855989	31.8935
DT_3b_110	2.1216	2	1.0608	0.855989	23.0015
DT_3b_138	15.268	10	1.5268	0.855989	28.5934
DT_3b_166	9.66888	10	0.966888	0.855989	21.8745
DT_3b_195	13.5416	13	1.04166	0.855989	22.7718
DT_3b_201	9.7032	12	0.8086	0.855989	19.9751
DT_3b_205	8.37096	8	1.04637	0.855989	22.8283
DT_3b_28	11.9205	11	1.08368	0.855989	23.276
DT_3b_29	16.224	10	1.6224	0.855989	29.7407
DT_3b_301	19.2391	13	1.47993	0.855989	28.031
DT_3b_304	11.2913	11	1.02648	0.855989	22.5896
DT_3b_325	17.185	11	1.56227	0.855989	29.0191
DT_3b_353	18.688	13	1.43754	0.855989	27.5224
DT_3b_71	11.4286	11	1.03896	0.855989	22.7394
DT_3b_82	11.6002	11	1.05456	0.855989	22.9266
DT_3b_87	11.5877	11	1.05343	0.855989	22.913
DT_3b_90	9.23208	9	1.02579	0.855989	22.5813
DT_3b_95	17.01	13	1.30846	0.855989	25.9734
DT_3b_96	11.9777	13	0.92136	0.855989	21.3282
DT_8_109	13.5533	13	1.04256	0.855989	22.7826
DT_8_123	13.363	12	1.11358	0.855989	23.6348
DT_8_161	9.36936	9	1.04104	0.855989	22.7644
DT_8_177	13.8237	13	1.06336	0.855989	23.0322
DT_8_199	12.4925	12	1.04104	0.855989	22.7644
DT_8_2	10.5456	10	1.05456	0.855989	22.9266
DT_8_209	12.4894	13	0.96072	0.855989	21.8005
DT_8_21	4.1184	4	1.0296	0.855989	22.6271
DT_8_233	18.4629	12	1.53857	0.855989	28.7347
DT_8_238	4.2432	4	1.0608	0.855989	23.0015
DT_8_254	23.1241	13	1.77878	0.855989	31.6172
DT_8_258	10.1837	10	1.01837	0.855989	22.4923
DT_8_27	9.43488	9	1.04832	0.855989	22.8517
DT_8_289	5.148	5	1.0296	0.855989	22.6271
DT_8_308	20.2831	13	1.56024	0.855989	28.9948
DT_8_336	9.47232	9	1.05248	0.855989	22.9016
DT_8_47	18.2582	11	1.65984	0.855989	30.19
DT_8_600	12.3552	12	1.0296	0.855989	22.6271
LH_CB1_7	15.2684	7	2.1812	0.855989	36.4462
LH_CB1_123	5.5757	5	1.11514	0.855989	23.6536
LH_CB1_130	10.6977	9	1.18863	0.855989	24.5355
LH_CB1_142	8.2368	8	1.0296	0.855989	22.6271
LH_CB1_150	12.2889	9	1.36543	0.855989	26.6571
LH_CB1_192	15.4947	12	1.29122	0.855989	25.7666
LH_CB1_29	7.1019	5	1.42038	0.855989	27.3164
LH_CB1_3	2.4024	2	1.2012	0.855989	24.6863
LH_CB1_41	1.0491	1	1.0491	0.855989	22.8611
LH_CB1_82	6.5858	7	0.940829	0.855989	21.5618
LH_CB1_83	2.0787	2	1.03935	0.855989	22.7441
PL_CT1_55	10.491	10	1.0491	0.855989	22.8611
PL_CT1_73	23.2206	12	1.93505	0.855989	33.4925
PL_CT2_114	1.0491	1	1.0491	0.855989	22.8611
PL_CT2_132	2.1099	2	1.05495	0.855989	22.9313
PL_CT2_147	7.3671	7	1.05244	0.855989	22.9012
PL_CT2_169	12.5892	11	1.14447	0.855989	24.0055
PL_CT2_29	16.8675	11	1.53341	0.855989	28.6728
PL_CT2_31	14.404	11	1.30945	0.855989	25.9853
PL_CT2_45	15.8184	8	1.9773	0.855989	33.9995
PL_CT2_49	8.4279	8	1.05349	0.855989	22.9137
PL_CT2_77	11.622	11	1.05655	0.855989	22.9504
PL_CT2_79	6.3414	6	1.0569	0.855989	22.9547
PL_DD_10	13.7319	12	1.14433	0.855989	24.0038
PL_DD_104	5.2572	4	1.3143	0.855989	26.0435
PL_DD_116	12.6828	12	1.0569	0.855989	22.9547
PL_DD_117	12.636	12	1.053	0.855989	22.9079
PL_DD_156	13.7085	7	1.95836	0.855989	33.7722
PL_DD_181	6.2946	6	1.0491	0.855989	22.8611
PL_DD_230	15.8418	12	1.32015	0.855989	26.1137
PL_DD_234	14.7693	8	1.84616	0.855989	32.4258
PL_DD_251	2.0982	2	1.0491	0.855989	22.8611
PL_DD_254	10.491	10	1.0491	0.855989	22.8611
PL_DD_297	9.5238	8	1.19048	0.855989	24.5576
PL_DD_50	4.2198	4	1.05495	0.855989	22.9313
PL_DD_6	12.6711	11	1.15192	0.855989	24.0949
PL_DD_60	1.0491	1	1.0491	0.855989	22.8611
PL_DD_62	15.8418	10	1.58418	0.855989	29.282
PL_DD_73	10.5261	10	1.05261	0.855989	22.9032
PL_DD_74	9.4653	9	1.0517	0.855989	22.8923
PL_DD_8	6.3063	6	1.05105	0.855989	22.8845
PL_ĐH_108	3.1707	3	1.0569	0.855989	22.9547
PL_ĐH_123	1.0491	1	1.0491	0.855989	22.8611
PL_ĐH_147	3.1473	3	1.0491	0.855989	22.8611
PL_ĐH_185	6.3297	6	1.05495	0.855989	22.9313
PL_ĐH_193	7.3437	7	1.0491	0.855989	22.8611
PL_ĐH_208	4.25516	3	1.41839	0.855989	27.2925
PL_ĐH_213	4.2198	2	2.1099	0.855989	35.5907
PL_ĐH_227	9.47687	9	1.05299	0.855989	22.9077
PL_DK_1	8.4513	8	1.05641	0.855989	22.9488
PL_DK_24	3.1473	3	1.0491	0.855989	22.8611
PL_DK_29	4.1964	4	1.0491	0.855989	22.8611
PL_DK_32	4.1964	4	1.0491	0.855989	22.8611
PL_DK_33	11.622	7	1.66029	0.855989	30.1953
PL_DK_50	14.7815	13	1.13704	0.855989	23.9164
PL_DK_52	12.5892	12	1.0491	0.855989	22.8611
PL_DK_56	3.1473	3	1.0491	0.855989	22.8611
PL_DK_66	2.1099	2	1.05495	0.855989	22.9313
PL_DK_7	4.1964	4	1.0491	0.855989	22.8611
PL_DK_75	13.6851	13	1.0527	0.855989	22.9043
PL_DK_84	10.4702	6	1.74503	0.855989	31.2123
PL_GG_113	11.622	11	1.05655	0.855989	22.9504
PL_GG_115	20.0499	11	1.82272	0.855989	32.1445
PL_GG_63	3.159	3	1.053	0.855989	22.9079
PL_GG_74	14.8161	12	1.23468	0.855989	25.088
PL_GG_92	15.8769	13	1.2213	0.855989	24.9275
PL_GG_98	4.1964	4	1.0491	0.855989	22.8611
PL_KX_10	11.5869	11	1.05335	0.855989	22.9121
PL_KX_22	12.6945	12	1.05788	0.855989	22.9664
PL_KX_39	13.6617	13	1.0509	0.855989	22.8827
PL_KX_40	21.0639	13	1.6203	0.855989	29.7155
PL_KX_41	3.1707	3	1.0569	0.855989	22.9547
PL_KX_5	13.3354	13	1.0258	0.855989	22.5815
PL_KX_60	8.4396	8	1.05495	0.855989	22.9313
PL_TG_109	5.2689	4	1.31723	0.855989	26.0786
PL_TG_111	22.1832	13	1.7064	0.855989	30.7487
PL_TG_27	13.6851	11	1.2441	0.855989	25.2011
PL_TG_3	7.3554	7	1.05077	0.855989	22.8811
PL_TG_4	14.7576	11	1.3416	0.855989	26.3711
PL_TG_59	4.1964	4	1.0491	0.855989	22.8611
PL_TG_68	7.3554	7	1.05077	0.855989	22.8811
PL_TG_75	12.6945	12	1.05788	0.855989	22.9664
PL_TG_77	13.7085	13	1.0545	0.855989	22.9259
PL_TG_8	3.1824	3	1.0608	0.855989	23.0015
PL_TG_83	17.94	11	1.63091	0.855989	29.8428
PL_TG_96	8.4162	8	1.05203	0.855989	22.8962
PY_HOT_120	14.9526	12	1.24605	0.855989	25.2245
PY_HOT_127	24.3919	11	2.21745	0.855989	36.8812
PY_HOT_201	11.8151	11	1.0741	0.855989	23.161
PY_HOT_22	17.2029	11	1.5639	0.855989	29.0387
PY_HOT_222	8.5215	6	1.42025	0.855989	27.3149
PY_HOT_46	6.5871	3	2.1957	0.855989	36.6203
PY_HOT_83	22.2339	13	1.7103	0.855989	30.7955
PY_HOT_90	12.3201	9	1.3689	0.855989	26.6987
PY_HOT_92	17.472	12	1.456	0.855989	27.7439
PY_HU1_18	7.7805	7	1.1115	0.855989	23.6099
PY_HU1_504	8.9778	9	0.997533	0.855989	22.2423
PY_HU1_59	5.148	6	0.858	0.855989	20.5679
PY_HU1_60	16.9962	11	1.54511	0.855989	28.8132
PY_HU1_61	8.9232	6	1.4872	0.855989	28.1183
PY_HU1_73	13.806	12	1.1505	0.855989	24.0779
PY_HUT1_27	15.9861	11	1.45328	0.855989	27.7113
PY_HUT1_31	19.6326	10	1.96326	0.855989	33.831
PY_HUT1_55	3.341	3	1.11367	0.855989	23.6359
PY_HUT1_72	12.3552	11	1.1232	0.855989	23.7503
PY_KTA_114	3.6855	3	1.2285	0.855989	25.0139
PY_KTB_1	11.6688	12	0.9724	0.855989	21.9407
PY_KTB_101	6.8289	6	1.13815	0.855989	23.9297
PY_KTB_103	14.2038	13	1.0926	0.855989	23.3831
PY_KTB_120	9.2547	9	1.0283	0.855989	22.6115
PY_KTB_14	11.9223	11	1.08385	0.855989	23.278
PY_KTB_148	14.4456	12	1.2038	0.855989	24.7175
PY_KTB_154	8.2368	8	1.0296	0.855989	22.6271
PY_KTB_31	16.4502	10	1.64502	0.855989	30.0121
PY_KTB_36	8.5995	5	1.7199	0.855989	30.9107
PY_KTB_37	9.2664	5	1.85328	0.855989	32.5112
PY_TH1_139	3.2877	3	1.0959	0.855989	23.4227
PY_TH1_41	15.8067	12	1.31723	0.855989	26.0786
PY_TH1_76	15.2061	11	1.38237	0.855989	26.8603
PY_TH1_91	2.9913	2	1.49565	0.855989	28.2197
PY_TH2_36	9.8631	8	1.23289	0.855989	25.0665
PY_TH2_38	13.728	10	1.3728	0.855989	26.7455
PY_TH2_47	17.2263	10	1.72263	0.855989	30.9434
PY_TH2_65	6.3102	4	1.57755	0.855989	29.2025
PY_TH2_89	10.555	5	2.11099	0.855989	35.6038
PY_TT_101	11.7913	11	1.07193	0.855989	23.1351
PY_TT_104	14.3793	10	1.43793	0.855989	27.527
PY_TT_108	1.2285	1	1.2285	0.855989	25.0139
PY_TT_123	5.4288	5	1.08576	0.855989	23.301
PY_TT_124	3.3072	3	1.1024	0.855989	23.5007
PY_TT_136	11.1228	11	1.01116	0.855989	22.4058
PY_TT_138	2.1216	2	1.0608	0.855989	23.0015
PY_TT_182	6.16356	6	1.02726	0.855989	22.599
PY_TT_224	5.2026	3	1.7342	0.855989	31.0823
PY_TT_225	6.0294	5	1.20588	0.855989	24.7424
PY_TT_230	4.8984	3	1.6328	0.855989	29.8655
PY_TT_418	16.3079	12	1.35899	0.855989	26.5797
PY_TT_43	4.1067	4	1.02668	0.855989	22.592
PY_TT_46	11.5245	11	1.04768	0.855989	22.8441
PY_TT_50	21.0015	12	1.75012	0.855989	31.2734
PY_TT_55	2.7924	2	1.3962	0.855989	27.0263
PY_TT_59	19.7691	11	1.79719	0.855989	31.8382
PY_TT_64	16.146	12	1.3455	0.855989	26.4179
PY_TT_79	8.8335	7	1.26193	0.855989	25.415
PY_TT_87	3.70656	4	0.92664	0.855989	21.3916
PY_TX4_119	4.7151	4	1.17877	0.855989	24.4172
PY_TX4_122	16.4424	8	2.0553	0.855989	34.9355
PY_TX4_154	13.728	13	1.056	0.855989	22.9439
PY_TX4_166	11.466	10	1.1466	0.855989	24.0311
PY_TX4_170	19.7925	13	1.5225	0.855989	28.5419
PY_TX4_173	10.062	8	1.25775	0.855989	25.3649
PY_TX4_175	12.5541	11	1.14128	0.855989	23.9673
PY_TX4_178	17.8425	12	1.48687	0.855989	28.1144
PY_TX4_183	13.104	11	1.19127	0.855989	24.5671
PY_TX4_185	9.6096	9	1.06773	0.855989	23.0847
PY_TX4_187	3.276	3	1.092	0.855989	23.3759
PY_TX4_188	19.5624	13	1.5048	0.855989	28.3295
PY_TX4_189	13.104	12	1.092	0.855989	23.3759
PY_TX4_195	12.1251	12	1.01043	0.855989	22.397
PY_TX4_208	6.552	7	0.936	0.855989	21.5039
PY_TX4_500	11.115	11	1.01045	0.855989	22.3973
PY_TX4_503	11.1813	11	1.01648	0.855989	22.4697
PY_TX4_80	13.1742	13	1.0134	0.855989	22.4327
PY_TX5_102	14.8122	12	1.23435	0.855989	25.0841
PY_TX5_132	4.2432	2	2.1216	0.855989	35.7311
PY_TX5_150	15.249	12	1.27075	0.855989	25.5209
PY_TX5_179	7.3944	6	1.2324	0.855989	25.0607
PY_TX5_192	3.48075	4	0.870188	0.855989	20.7141
PY_TX5_198	1.5054	1	1.5054	0.855989	28.3367
PY_TX5_201	15.5961	8	1.94951	0.855989	33.666
PY_TX5_203	19.2088	9	2.13431	0.855989	35.8836
PY_TX5_215	15.7872	13	1.2144	0.855989	24.8447
PY_TX5_216	29.913	12	2.49275	0.855989	40.1849
PY_TX5_217	22.4835	10	2.24835	0.855989	37.2521
PY_TX5_219	17.6553	12	1.47128	0.855989	27.9272
PY_TX5_224	14.976	12	1.248	0.855989	25.2479
PY_TX5_506	5.8773	6	0.97955	0.855989	22.0265
VN_CB2_118	13.1716	12	1.09763	0.855989	23.4435
VN_CB2_132	4.1379	3	1.3793	0.855989	26.8235
VN_CB2_137	6.1971	6	1.03285	0.855989	22.6661
VN_CB2_15	14.7368	11	1.33971	0.855989	26.3484
VN_CB2_163	3.1473	3	1.0491	0.855989	22.8611
VN_CB2_174	6.6053	6	1.10088	0.855989	23.4825
VN_CB2_216	5.148	5	1.0296	0.855989	22.6271
VN_CB2_222	4.1184	4	1.0296	0.855989	22.6271
VN_CB2_263	6.0918	4	1.52295	0.855989	28.5473
VN_CB2_93	3.0888	3	1.0296	0.855989	22.6271
VN_DD_10	4.16143	4	1.04036	0.855989	22.7562
VN_DD_102	8.2758	6	1.3793	0.855989	26.8235
VN_DD_113	1.0491	1	1.0491	0.855989	22.8611
VN_DD_58	6.18228	6	1.03038	0.855989	22.6364
VN_DD_68	5.0427	3	1.6809	0.855989	30.4427
VN_DD_85	7.0148	3	2.33827	0.855989	38.3311
VN_DD_87	10.9239	5	2.18478	0.855989	36.4892
VN_HH_62	6.08595	5	1.21719	0.855989	24.8782
VN_HH_64	14.0544	12	1.1712	0.855989	24.3263
VN_HH_7	5.5952	5	1.11904	0.855989	23.7004
VN_HH_81	11.8594	11	1.07813	0.855989	23.2094
VN_HH_89	5.21053	5	1.04211	0.855989	22.7771
VN_HH_93	4.2081	4	1.05202	0.855989	22.8962
VN_HH_96	8.1705	6	1.36175	0.855989	26.6129
VN_HH_98	16.9559	10	1.69559	0.855989	30.619
VN_HH_99	10.6392	10	1.06392	0.855989	23.0389
VN_HM_102	2.0787	2	1.03935	0.855989	22.7441
VN_HM_122	20.707	12	1.72559	0.855989	30.9789
VN_HM_139	10.8017	10	1.08017	0.855989	23.2339
VN_HM_153	3.159	3	1.053	0.855989	22.9079
VN_HM_180	13.3361	12	1.11134	0.855989	23.6079
VN_HM_194	6.89	6	1.14833	0.855989	24.0519
VN_HM_213	14.3709	11	1.30644	0.855989	25.9492
VN_HM_222	2.0592	2	1.0296	0.855989	22.6271
VN_HM_25	11.2846	10	1.12846	0.855989	23.8135
VN_HM_268	4.1379	3	1.3793	0.855989	26.8235
VN_HM_44	4.2159	2	2.10795	0.855989	35.5673
VN_KV_110	10.2474	9	1.1386	0.855989	23.935
VN_KV_57	2.06323	2	1.03161	0.855989	22.6513
VN_KV_58	5.15268	5	1.03054	0.855989	22.6383
VN_KV_78	3.1083	3	1.0361	0.855989	22.7051
VN_KV_85	1.0491	1	1.0491	0.855989	22.8611
VN_KV_89	4.1574	3	1.3858	0.855989	26.9015
VN_KV_94	8.619	6	1.4365	0.855989	27.5099
VN_KV_96	2.0982	2	1.0491	0.855989	22.8611

## Sheet: Cost CVD
ID_I21	Cost_I21		ID_I60_I66	Cost I60_I66
10022091_Time 1	2.00944e+07		3006277	5.05288e+06
10022091_Time 2	1215611		4012180	889022
10022091_Time3	1.7358e+06		4027267	7.34188e+06
10027183	1604720		4040710	1.29713e+07
10036371	2.01715e+07		4110218	4.66395e+06
10098690	9.78943e+06		4110449	4.41011e+06
10226852	4.84373e+07		5000842	2359502
11009290	2.53011e+07		5010525	2.81469e+06
11093423	2.26048e+06		5017812	6.8912e+06
11117094	480533		5032992	4.55575e+06
11121562	5.38547e+06		5053611	1.91282e+07
11141328_Time 1	9.02118e+07		5163549	843664
11141328_Time 2	1.62651e+08		5297392	4.98044e+06
11141486	5.24166e+07		5300089	9.12529e+07
12053764	979256		6102072	5.23194e+06
12054256	9.5065e+06		6120158	4.10161e+06
12075797	6.90328e+06		7025847	6.88772e+06
12077452	4.19877e+07		7163592	5432646
12081061	3.83381e+07		7178882	6.69677e+06
12087007	800762		7180930	1.45855e+07
12089584	8.89428e+07		7209800	7981762
12103062	1.17589e+07		8064937	3.89352e+06
12109864	5.49686e+07		8076048	9.75501e+06
12113444	1.35896e+07		9002995	3.61576e+06
12114191	9.82257e+06		9132002	4198226
13000016	6.72443e+07		10029552	4296399
13000436	1.77515e+07		10039560	4.80271e+06
13000583	6.60662e+07		10041720	6.07911e+06
13000739	1.62428e+06		10044519	5.63086e+06
13006587	2.33627e+07		10077989	2.8872e+07
13009804	7.08497e+07		11035140	1.15764e+07
13009886	3.80076e+06		11101169	2.97102e+06
13010683	9.48271e+07		11685423	1.01086e+07
13018630	9.31229e+07		12005147	2.86331e+06
13029610	1.3978e+07		12035694	1.2488e+07
13036076	2258945		12052381	2.56756e+06
13040960	1.97397e+07		12074583	4400986
13044665	57488860		12113396	1.61784e+07
13050544	996172		12116916	3.18891e+06
13055336	1.67233e+07		13000708	4.10435e+06
13056198	3.42911e+07		13005146	9.10783e+06
13062038	1.09952e+08		13006502	2.66984e+06
13064661	906796		13007541	3.92512e+06
13066207	1.21802e+08		13007952	2.56616e+06
13072261	1309960		13008343	6.64094e+07
13073978	3.92228e+06		13009309	1.30199e+06
13074222	704089		13011948	7.12657e+06
13097207	900193		13011995	2.41854e+06
13216116	1103635		13014455	9.5137e+06
13445772	1.70181e+08		13018211	6.92409e+06
13524164	868604		13019209	3.55402e+06
13589542	1.67022e+08		13020835	1.78281e+06
14001305	1.77803e+06		13024363	3.42329e+06
14003529	1.46429e+07		13024394	3.55445e+06
14003647	1706246		13024636	5614235
14005368	1.09771e+06		13029071	8.4375e+06
14011347	8.52936e+07		13029093	2204654
14031135	1.53517e+08		13029607	5.93108e+06
14040171	2.32206e+08		13029935	3.24412e+06
14056172	1.78663e+08		13030390	5.84229e+06
14064567	2.78541e+08		13032387	11311707
14094743	2.21574e+08		13033816	1.02111e+07
14100445	1.99889e+08		13038440	2.87412e+06
3000937	2.26216e+08		13043349	15966895
4002659	2.51988e+08		13047606	3.60742e+06
4008895	2.09186e+07		13047950	2.42719e+06
4041435	5.2176e+07		13055536	3.69985e+06
4059807	1.10769e+06		13058802	2867993
4070836	2.31584e+07		13060604	2.39403e+07
4092149	1715975		13060648	1673485
4099792	5.18434e+06		13063666	1.6963e+06
4127915	1.70239e+08		13068787	8387703
5006447	616152		13075448	6033469
5017253	1.9806e+08		13077140	2.2449e+07
5031947	1.43415e+08		13078264	8.71761e+06
5040800	3.29682e+06		13079097	6.95246e+06
6001902	866237		13079427	10707851
6042845	621798		13079959	3.52214e+06
6147906	91924285		13083206	2.87183e+06
7005149	2.13927e+07		13087741	4.11933e+06
7015461	1.59161e+07		13089306	1.2728e+07
7164567	1.00016e+06		13091434	2.70839e+06
7202443	895368		13214544	6.87647e+06
7213186	4.61007e+06		13636475	2.94649e+06
7255079	2.30756e+08		13656266	2.35451e+06
8050963	753874		13786879	4.03685e+06
8889208	9.79987e+06		13854022	6.79007e+06
9107167	1.15256e+08		13866584	2.46967e+06
9204215	2.22212e+07		13884453	2.06862e+06
			13945992	1.00734e+07
			10077989_lan2	1.88151e+07
			5053611_lan2	57196300
			5300089_lan2	1.59513e+07
			4004168	6.16675e+06
			4010671	2.4383e+06
			4017522	8.5305e+06
			4018728	2653596
			4023941	1925636
			4023954	1.17694e+06
			4027643	3.54821e+06
			4027978	4.34859e+06
			4036652	5089983
			4037390	6.71541e+06
			4069776	2.65796e+06
			4074201	7327239
			4099523	976268
			4118760	3.57083e+06
			5002719	6.84266e+06
			5017463	6273603
			5031030	1.8643e+06
			5297352	4.67392e+06
			6033940	3.74452e+06
			6066606	2.03136e+06
			6072070	3030121
			6106953	5903859
			6116198	2.77089e+06
			6126996	1.94468e+06
			6129225	2252432
			6132145	3.98991e+06
			6147692	8676517
			7154308	4.93492e+06
			7211305	2433913
			7213678	6.68489e+06
			7217204	4503639
			7267032	3.91238e+06
			7278088	4.59443e+06
			8022323	3.40321e+06
			8078945	5.79464e+06
			8108059	6.49617e+06
			8131817	1411215
			9116847	1412323
			9122766	3.12619e+06
			9148543	1.95192e+07
			9152875	5.33622e+06
			10001118	11148167
			10008087	2897463
			10029669	5.19959e+06
			10135725	2.15781e+07
			10208312	11357055
			10208584	4.88575e+06
			10228682	2.51227e+06
			10745332	2.04918e+06
			11009250	2.44372e+06
			11069451	9.43676e+06
			11086803	2249184
			11098978	3522100
			11111900	1960145
			11143455	5.78146e+06
			12031330	6042764
			12045306	2.04455e+06
			12045577	4.10682e+06
			12081436	4567769
			12097606	1.11396e+07
			12116048	10744971
			12116491	11021418
			12116526	8459190
			12448201	3.44185e+06
			12788566	7.18345e+06
			12878878	1.49673e+07
			13000050	1.17654e+07
			13000063	1411006
			13000520	4056699
			13000736	5127484
			13001870	3756893
			13002899	1.19974e+07
			13004296	2004870
			13005162	4401137
			13006380	858136
			13006610	1442986
			13006645	8.55787e+06
			13007371	9.65556e+06
			13007444	8.54092e+06
			13009044	3013816
			13009242	3.25078e+06
			13010493	3.78937e+06
			13011801	5.02538e+06
			13012737	2058615
			13013844	5040357
			13014108	4.73957e+06
			13016673	3708996
			13017237	1.05149e+07
			13018424	2.79751e+06
			13026260	7.18073e+06
			13031555	2802836
			13032509	3316811
			13033413	9428129
			13034774	2385045
			13035037	434582
			13046451	4.33513e+06
			13048458	3831770
			13051268	5.85644e+06
			13053754	2460616
			13053968	2240753
			13054147	2901727
			13054993	3519746
			13056292	4.50732e+06
			13056692	3.63772e+06
			13057467	3.76958e+06
			13058644	3364361
			13060115	6377516
			13061688	5372494
			13063869	4.12981e+06
			13067824	4.27298e+06
			13067923	4.74141e+06
			13073063	2941440
			13073785	4981136
			13075179	2007667
			13075462	4.17026e+06
			13078016	7.84109e+06
			13084680	1.546e+06
			13087863	5.39128e+06
			13090260	6049615
			13090701	4342199
			13090751	6.32277e+06
			13095009	2715760
			13098575	5.8448e+06
			13123451	5656799
			13453424	7.98512e+06
			13656266	6586291
			13707781	4.52356e+06
			12097606_Lan2	6.64853e+06
			13017237_Lan2	6.91481e+06
			13033413_Lan2	6626596
			13075179_Lan2	7565196
			13087863_Lan2	8.05239e+06
			13453424_Lan2	5747634
			4017522_Lan2	2.06212e+07
			5002719_Lan2	2.22017e+06

## Sheet: Composite CVD
no ref.	stroke	Intervention
	http://www.ncbi.nlm.nih.gov/pubmed/24157055	Events	total population	mean follow-up	event*years	Population*years	rate	weighting rate
12	STONE	16	801	2.5	40	2002.5	0.019975	40
14	SYST-CHINA	45	1253	2.78502	125.326	3489.63	0.0359138	125.326
16	RENAAL-ASIA	9	117	3.2	28.8	374.4	0.0769231	28.8
19	FEVER	177	4841	3.3	584.1	15975.3	0.0365627	584.1
21	JATOS	52	2212	2	104	4424	0.0235081	104
24	PATS	159	2840	2	318	5680	0.0559859	318
25	VALIST	16	1545	2.87785	46.0456	4446.28	0.010356	46.0456
28	ORIENT (type 2- diabetes)	8	282	3.2	25.6	902.4	0.0283688	25.6
		482	13891
					1271.87	37294.5	7.71142e-06	0.00426293
no ref.	MI	Intervention
	http://www.ncbi.nlm.nih.gov/pubmed/24157055	Events	total population	mean follow-up	event*years	Population*years	rate	weighting rate
12	STONE	2	787	2.5	5	1967.5	0.0025413	5
14	SYST-CHINA	9	1253	2.78502	25.0651	3489.63	0.00718276	25.0651
16	RENAAL-ASIA	5	117	3.2	16	374.4	0.042735	16
19	FEVER	71	4841	3.3	234.3	15975.3	0.0146664	234.3
21	JATOS	6	2212	2	12	4424	0.00271248	12
24	PATS	26	2840	2	52	5680	0.00915493	52
25	VALIST	5	1545	2.87785	14.3893	4446.28	0.00323625	14.3893
28	ORIENT (type 2- diabetes)	3	282	3.2	9.6	902.4	0.0106383	9.6
		127	13877
					368.354	37259.5		0.00123577
					propotion stroke	0.775261
					Propotion MI	0.224739
